# Supplementary material for: Prediction of epigenetically regulated genes in breast cancer cell lines
Source: BMC Bioinformatics. 2010 Jun 4;11:305. doi: 10.1186/1471-2105-11-305 (PMC2903569; doi:10.1186/1471-2105-11-305)
Supplement: Additional file 2 — List of common regulators through subnetwork enrichment. Subnetwork enrichment analysis of the predicted 58 genes through Pathway Studio identified 35 common regulators of the type "Pathway" with 6 or more predicted genes. Common regulator, subnetwork type, total number of neighbors, number of overlapping markers, percentage of overlapping markers, gene set seed, overlapping markers, p-value and rank number are shown. [file 1471-2105-11-305-S2.XLS]

## Sheet: noname
Name	Type	Total # of Neighbors	Overlap	Percent Overlap	Gene Set Seed	Overlapping Entities	p-value	#
Expression Targets of GF	Pathway	456	13	2	GF	S100A6,CD44,CDKN2A,CTGF,ESR1,IGFBP5,TFF1,GSTP1,IGFBP2,GJA1,WNT5A,Nupr1,S100A2	2.86085e-07	1
Expression Targets of Jun/Fos	Pathway	533	13	2	Jun/Fos	CD44,CYP1B1,CDKN2A,CTGF,ESR1,IGFBP5,TFF1,GSTP1,GJA1,PTN,COL1A2,S100A2,IFI16	1.68478e-06	2
Expression Targets of EGF	Pathway	486	12	2	EGF	CD44,CTGF,ESR1,IGFBP5,TFF1,KRT18,INHBA,IGFBP2,GJA1,PTN,COL1A2,S100A2	4.08997e-06	3
Expression Targets of TP53	Pathway	522	12	2	TP53	CD44,CDKN2A,ESR1,SEMA3F,ANXA1,TFAP2A,COL1A2,LITAF,S100A2,TOP2A,FDXR,IFI16	8.51551e-06	4
Expression Targets of BMP2	Pathway	206	8	3	BMP2	CTGF,IGFBP5,INHBA,GJA1,WNT5A,CRABP2,COL1A2,ZIC1	8.56098e-06	5
Expression Targets of MAPK	Pathway	528	12	2	MAPK	GATA3,CD44,CDKN2A,CTGF,ESR1,IGFBP5,MAFB,TFF1,IGFBP2,GJA1,TFAP2A,COL1A2	9.56588e-06	6
Expression Targets of PKA	Pathway	358	10	2	PKA	CYP1B1,CTGF,ESR1,IGFBP5,TFF1,KRT18,INHBA,IGFBP2,GJA1,TFAP2A	1.03908e-05	7
Expression Targets of TNF	Pathway	873	15	1	TNF	S100A6,CD44,CYP1B1,CTGF,ESR1,IGFBP5,TFF1,GSTP1,INHBA,GJA1,PTN,IGFBP7,TFAP2A,COL1A2,MX1	1.70573e-05	8
Expression Targets of SRC	Pathway	170	7	4	SRC	CD44,CTGF,ESR1,TFF1,KRT18,IGFBP2,COL1A2	2.29568e-05	9
Expression Targets of TGF family	Pathway	493	11	2	TGF family	GATA3,CD44,CDKN2A,CTGF,IGFBP5,INHBA,GJA1,IGFBP7,CRABP2,COL1A2,VAV3	2.88972e-05	10
Expression Targets of MAPK1	Pathway	460	10	2	MAPK1	GATA3,CD44,CDKN2A,CTGF,MAFB,TFF1,KRT18,GJA1,TFAP2A,COL1A2	8.8724e-05	11
Expression Targets of SP1	Pathway	911	14	1	SP1	S100A6,CYP1B1,CDKN2A,CTGF,ESR1,MAFB,TFF1,GSTP1,KRT18,IGFBP2,GJA1,PTN,IGFBP7,COL1A2	0.000121609	12
Expression Targets of FGF2	Pathway	402	9	2	FGF2	CTGF,IGFBP5,TFF1,INHBA,IGFBP2,GJA1,PTN,IGFBP7,COL1A2	0.000169594	13
Expression Targets of JUN	Pathway	315	8	2	JUN	CD44,CTGF,GSTP1,INHBA,GJA1,PTN,COL1A2,IFI16	0.000174496	14
Expression Targets of ESR1	Pathway	316	8	2	ESR1	GATA3,CYP1B1,ESR1,TFF1,GJA1,WNT5A,CRABP2,COL1A2	0.000178328	15
Expression Targets of AGT	Pathway	432	9	2	AGT	S100A6,CD44,CTGF,INHBA,ADAM12,IGFBP2,GJA1,COL1A2,FDXR	0.000290433	16
Expression Targets of gonadotropin	Pathway	180	6	3	gonadotropin	CTGF,ESR1,IGFBP5,ADAM12,IGFBP2,GJA1	0.000295149	17
Expression Targets of Cytokine	Pathway	880	13	1	Cytokine	CD44,CTGF,ESR1,IGFBP5,GSTP1,KRT18,INHBA,GJA1,PTN,CRABP2,COL1A2,ALCAM,IFI16	0.000337865	18
Expression Targets of MAPK8	Pathway	263	7	2	MAPK8	CD44,CTGF,ESR1,IGFBP5,GJA1,COL1A2,IFI16	0.000350863	19
Expression Targets of TGFB1	Pathway	799	12	1	TGFB1	GATA3,CD44,CDKN2A,CTGF,ESR1,IGFBP5,INHBA,ADAM12,IGFBP2,GJA1,HOXA9,COL1A2	0.000523048	20
Expression Targets of IGF1	Pathway	382	8	2	IGF1	CTGF,ESR1,IGFBP5,TFF1,INHBA,IGFBP2,GJA1,IGFBP7	0.000638254	21
Expression Targets of PI3K	Pathway	424	8	1	PI3K	CDKN2A,CTGF,ESR1,IGFBP5,TFF1,IGFBP2,GJA1,COL1A2	0.00125757	22
Expression Targets of PDGF	Pathway	336	7	2	PDGF	S100A6,CTGF,IGFBP5,INHBA,GJA1,PTN,COL1A2	0.00148892	23
Expression Targets of GH1	Pathway	248	6	2	GH1	ESR1,IGFBP5,TFF1,IGFBP2,GJA1,COL1A2	0.00157685	24
Expression Targets of histone deacetylase	Pathway	260	6	2	histone deacetylase	CDKN2A,SEMA3F,GSTP1,WNT5A,HOXA9,IFI16	0.00200288	25
Expression Targets of NF-kB	Pathway	706	10	1	NF-kB	GATA3,S100A6,CYP1B1,CTGF,TFF1,GSTP1,INHBA,IGFBP2,WNT5A,COL1A2	0.00259184	26
Expression Targets of IL6	Pathway	476	8	1	IL6	GATA3,CDKN2A,IGFBP5,TFF1,KRT18,ANXA1,TFAP2A,IFI16	0.00261059	27
Expression Targets of EP300	Pathway	282	6	2	EP300	GATA3,CDKN2A,ESR1,TFF1,TFAP2A,COL1A2	0.0030049	28
Expression Targets of IL1 family	Pathway	396	7	1	IL1 family	CTGF,IGFBP5,TFF1,INHBA,GJA1,TFAP2A,CRABP2	0.00375606	29
Expression Targets of Ras	Pathway	300	6	1	Ras	CD44,CDKN2A,CTGF,ESR1,GJA1,COL1A2	0.00407296	30
Expression Targets of MAPK14	Pathway	328	6	1	MAPK14	CD44,CDKN2A,CTGF,ANXA1,GJA1,COL1A2	0.0062648	31
Expression Targets of AKT1	Pathway	333	6	1	AKT1	ESR1,IGFBP5,TFF1,IGFBP2,GJA1,COL1A2	0.0067326	32
Expression Targets of IL1B	Pathway	505	7	1	IL1B	CD44,CTGF,IGFBP5,INHBA,GJA1,WNT5A,HOXA9	0.0136376	33
Expression Targets of IFNG	Pathway	734	8	1	IFNG	CD44,CDKN2A,CTGF,INHBA,GJA1,COL1A2,MX1,IFI16	0.0312528	34
Expression Targets of PKC	Pathway	475	6	1	PKC	CD44,CTGF,IGFBP5,TFF1,IGFBP2,COL1A2	0.033199	35
